# Supplementary material for: Molecular and clinicopathological analysis of three cases of gastric juvenile polyposis
Source: JGH Open. 2022 Jun 28;6(8):531–8. doi: 10.1002/jgh3.12781 (PMC9344582; doi:10.1002/jgh3.12781)
Supplement: Supplementary file 1 — Table S1. Sequences of primers and microsatellite markers for SMAD4, BMPR1A and TP53. [file JGH3-6-531-s001.xlsx]

## Sheet: Sheet1
Supplementary Table 1.
Sequences of primers and microsatellite markers for SMAD4, BMPR1A and TP53
Marker	Forward primer (upper), reverse primer (lower)
SMAD4-1	CTCATGTGATCTATGCCCGTCT
	AGTCTACTTACCAATTCCAGGTGATACA
SMAD4-2	TGCTACTTCTGAATTGAAATGGTTCA
	GATTACCTACCATTACTCTGCAGTGTT
SMAD4-3	ATGGTGAAGGATGAATATGTGCATGA
	GCTGGTAGCATTAGACTCAGATGG
SMAD4-4	GTGAAGGACTGTTGCAGATAGCAT
	AAGGCCCACATGGGTTAATTT G
SMAD4-5	TTTCTTTAGGGCCTGTTCACAATGA
	CTGAGAAGTGACCCCATAATTCCATT
SMAD4-6	GCTCCTGAGTATTGGTGTTCCAT
	CCTGTGGACATTGGAGAGTTGA
SMAD4-7	TGTAATTTCTTTTTTCTTCCTAAGGTTGCACATAG
	ACTTGGGTAGATCTTATGAACAGCAT
SMAD4-8	AGGTCTTTGATTTGCGTCAGTGT
	GCTGGAGCTATTCCACCTACTG
SMAD4-9	GCTGCTGGAATTGGTGTTGATG
	AGTACTTCGTCTAGGAGCTGGAG
D18S845	TAGGCGGGTATAGTGGTGTG
	CTTCAGGAAGGAAGCAATGA
D18S1110	TGACCTTGGCTACCTTGC
	TCGAAAGCCTTAAACTCTGA
D18S474	TGGGGTGTTTACCAGCATC
	TGGCTTTCAATGTCAGAAGG
D18S69	GCAGTCTGGAAATCCTCTTT
	ATGTTCCCCGCTATTGTACT
D18S74E	AGTAATGGTCCAGGCCCTGG
	GACCGGAATATCTGATTACT
D18S851	CTGTCCTCTAGGCTCATTTAGC
	TTATGAAGCAGTGATGCCAA
BMPR1A-3	TCCAAAATTCAGTTGTATTCC
	CACATACATTACTAAAATGAACACTG
BMPR1A-4	GTCACGAAACAATGAGCTTT
	TTAAGAAGGGCTGCATAAAA
BMPR1A-5	CATTCAGACTCAAATTTCGTT
	TCTCATGGGTCCCAAATTA
BMPR1A-6	CCAAACCATTTCTAATTTTATCA
	CATGCTCCGACTTTTCTC
BMPR1A-7	CCAGGCTACCTAGAATTGAA
	AACAGCGGTTGACATCTAAT
BMPR1A-8	CCTCAAGGTTTTTCTTAGGG
	TCAACACACCATTCATGTCT
BMPR1A-9	TCATCAAGAGCTCAAACCTT
	ACCTCACTAGCCTTGTCAAA
BMPR1A-10	CCCTAGCCTATCTCTGATGA
	AACAGTGGGGCAAAGAAC
BMPR1A-11	TATTTTATTTTTGGCCCTCA
	TGATGAGTAAATCAACATAATCAG
BMPR1A-12	ATTTTTGTGCCCATGTTTT
	AATCACTTCTTCAGGGGACT
BMPR1A-13	ACTCAGTCCCCTGAAGAAGT
	CTAGAGTTTCTCCTCCGATG
D10S1687	TGGCCGGCAGAGTAGG
	GGCCCTAAGATGCGGG
D10S1744	TCTCGTGTCTGACTCCCACC
	ACAATAGACTGCTGCTGCTGC
D10S573	GGGTGATGCTGGGTAG
	CTTGTATGGTGTGTATGGTG
TP53-1	AGTCACGACGTTGTATCCACTCACAGTTTCCATAGGTCT
	AGTCACGACGTTGTAGTTGGAAGTGTCTCATGCTGGAT
TP53-2	GGCTGTCCCAGAATGCAAGAA
	GATGAAGCTCCCAGAATGCCA
TP53-3	AGTCACGACGTTGTATGCACAGGGCAGGTCTTG
	AGTCACGACGTTGTACCGTCTTCCAGTTGCTTTATCTGT
TP53-4	AGTCACGACGTTGTAACCAGCCCTGTCGTCTCT
	AGTCACGACGTTGTAGTGCAGCTGTGGGTTGATTC
TP53-5	AGTCACGACGTTGTACCAGTTGCAAACCAGACCTCA
	AGTCACGACGTTGTAAGGCCTCTGATTCCTCACTGAT
TP53-6	GGCTCCTGACCTGGAGTCTT
	CTCATCTTGGGCCTGTGTTATCTC
TP53-7	CGCTTCTTGTCCTGCTTGCT
	TTCTCTTTTCCTATCCTGAGTAGTGGT
TP53-8	AGTCACGACGTTGTAGGAAGGGGCTGAGGTCACT
	AGTCACGACGTTGTACCCCTCCTCTGTTGCTGC
AFM-238WF2	AACAGCCTGTGCAACATAGT
	AGCTCGAAGCAACAACACTT
TP53	TACAGGGATAGGTAGCCCGAG
	GGATTTGGGCTCTTTTGTAA
